# Supplementary material for: A Biomimetic Approach to Premyrsinane-Type Diterpenoids: Exploring Microbial Transformation to Enhance Their Chemical Diversity
Source: Plants (Basel). 2024 Mar 14;13(6):842. doi: 10.3390/plants13060842 (PMC10975351; doi:10.3390/plants13060842)
Supplement: Supplementary file 1 [file plants-13-00842-s001.zip]

Archive with 1 entries (1 files):
- plants-2908491-supplementary.pdf
